# Supplementary material for: Umbrella Review of Systematic Reviews and Meta-Analyses on the Consumption of Different Food Groups and the Risk of Overweight and Obesity
Source: Nutrients. 2025 Feb 13;17(4):662. doi: 10.3390/nu17040662 (PMC11857968; doi:10.3390/nu17040662)
Supplement: Supplementary file 1 [file nutrients-17-00662-s001.zip]

Archive with 1 entries (1 files):
- nutrients-3450665-supplementary.pdf
